# Supplementary material for: Laboratory Efficacy of Locally Available Backwashing Methods at Removing Fouling in Hollow-Fiber Membrane Filters Used for Household Water Treatment
Source: Membranes (Basel). 2021 May 20;11(5):375. doi: 10.3390/membranes11050375 (PMC8161404; doi:10.3390/membranes11050375)
Supplement: Supplementary file 1 [file membranes-11-00375-s001.zip]

Archive with 1 entries (1 files):
- membranes-1178349-supplementary.pdf
